# Supplementary material for: From Mouth to Model: Combining in vivo and in vitro Oral Biofilm Growth
Source: Front Microbiol. 2016 Sep 21;7:1448. doi: 10.3389/fmicb.2016.01448 (PMC5030783; doi:10.3389/fmicb.2016.01448)
Supplement: Supplementary Table 1 — Statistical analysis on class level. A p < 0.05 was considered significant after Bonferroni correction. [file Table1.xlsx]

## Sheet: Class_final
Supplementary table 1: Statistical analysis on class level. A p<0.05 was considered significant after Bonferroni correction.
Taxon: Bacteriae		T0 [%]			T3 [%]		Wilcoxon signed-rank test	Wilcoxon signed-rank test (Bonferroni corr.)
Phylum/Class	25th	Median	75th	25th	Median	75th	p-value#	p-value adj.##
Other
Other	0.702455	1.07019	1.28247	1.36243	1.68509	1.99365	0.000693798	0.00624418
Actinobacteria
Actinobacteria	0	0.0517968	0.230637	0.193923	0.566517	1.06097	0.000693798	0.00624418
Coriobacteriia	0	0	0.0083724	0	0.152722	0.291088	0.000644684	0.00580215
Bacteroidetes
Bacteroidia	0	0.0143843	0.747659	0.449268	3.15399	8.8493	4.1008e-05	0.000369072
Flavobacteriia	0	0	0.00802311	0.0363373	0.0514844	0.158212	0.00168991	0.0152092
Firmicutes
Bacilli	55.118	68.1251	95.9421	63.2951	70.1294	80.1061	0.234762	1
Clostridia	3.48234	27.1842	42.8084	7.0096	14.8452	27.2875	0.222107	1
Fusobacteria
Fusobacteriia	0	0	0.00773754	0.151418	0.261634	0.741875	4.76837e-07	4.29153e-06
Proteobacteria
Gammaproteobacteria	0	0	0.0746151	0.297546	0.872727	2.29004	0.00375271	0.0337744
