# Supplementary material for: From Mouth to Model: Combining in vivo and in vitro Oral Biofilm Growth
Source: Front Microbiol. 2016 Sep 21;7:1448. doi: 10.3389/fmicb.2016.01448 (PMC5030783; doi:10.3389/fmicb.2016.01448)
Supplement: Supplementary Table 2 — Statistical analysis on order level. A p < 0.05 was considered significant after Bonferroni correction. [file Table2.xlsx]

## Sheet: Order_final
Supplementary table 2: Statistical analysis on order level. A p<0.05 was considered significant after Bonferroni correction.
Taxon: Bacteriae		T0 [%]			T3 [%]		Wilcoxon signed-rank test	Wilcoxon signed-rank test (Bonferroni corr.)
Phylum/Order	25th	Median	75th	25th	Median	75th	p-value#	p-value adj.##
Other
Other	0.702455	1.07019	1.28247	1.36243	1.68509	1.99365	0.000693798	0.00832558
Actinobacteria
Actinomycetales	0	0.0517968	0.230637	0.193923	0.566517	1.06097	0.000693798	0.00832558
Coriobacteriales	0	0	0.0083724	0	0.152722	0.291088	0.000644684	0.00773621
Bacteroidetes
Bacteroidales	0	0.0143843	0.747659	0.449268	3.15399	8.8493	4.1008e-05	0.000492096
Flavobacteriales	0	0	0.00802311	0.0363373	0.0514844	0.158212	0.00168991	0.0202789
Firmicutes
Other	0	0.0134626	0.0574167	0	0.0384923	0.0991589	0.487381	1
Bacillales	0	0.0143843	0.18533	0	0.0632508	0.182464	0.417114	1
Gemellales	0	0	0.0708275	0.116727	0.769881	1.41896	0.0295753	0.354904
Lactobacillales	54.7566	67.9868	90.8827	62.0195	67.1118	78.1676	0.209928	1
Clostridiales	3.48234	27.1842	42.8084	7.0096	14.8452	27.2875	0.222107	1
Fusobacteria
Fusobacteriales	0	0	0.00773754	0.151418	0.261634	0.741875	4.76837e-07	5.72205e-06
Proteobacteria
Pasteurellales	0	0	0.0269203	0.297546	0.797255	2.29004	0.00428486	0.0514183
