# Supplementary material for: From Mouth to Model: Combining in vivo and in vitro Oral Biofilm Growth
Source: Front Microbiol. 2016 Sep 21;7:1448. doi: 10.3389/fmicb.2016.01448 (PMC5030783; doi:10.3389/fmicb.2016.01448)
Supplement: Supplementary Table 3 — Statistical analysis on family level. A p < 0.05 was considered significant after Bonferroni correction. [file Table3.xlsx]

## Sheet: Family_final
Supplementary table 3: Statistical analysis on family level. A p<0.05 was considered significant after Bonferroni correction.
Taxon: Bacteriae		T0 [%]			T3 [%]		Wilcoxon signed-rank test	Wilcoxon signed-rank test (Bonferroni corr.)
Phylum/Family	25th	Median	75th	25th	Median	75th	p-value#	p-value adj.##
Other
Other	0.702455	1.07019	1.28247	1.36243	1.68509	1.99365	0.000693798	0.010407
Actinobacteria
Actinomycetaceae	0	0.0364039	0.127247	0.0605269	0.270697	0.860528	0.0062809	0.0942135
Micrococcaceae	0	0	0.0468686	0	0.130784	0.278199	0.00769043	0.115356
Coriobacteriaceae	0	0	0.0083724	0	0.152722	0.291088	0.000644684	0.00967026
Bacteroidetes
Prevotellaceae	0	0.0143843	0.218255	0.136598	1.1251	2.73109	0.000850677	0.0127602
Firmicutes
Other	0	0.0134626	0.0574167	0	0.0384923	0.0991589	0.487381	1
Staphylococcaceae	0	0.0143843	0.123665	0	0.0632508	0.182464	0.369217	1
Gemellaceae	0	0	0.0708275	0.116727	0.769881	1.41896	0.0295753	0.44363
Other	0	0	0.0395021	0	0.16128	1.52885	0.00427246	0.0640869
Carnobacteriaceae	0.0873377	0.227679	0.369069	0.607124	1.56052	2.18679	0.00167274	0.0250912
Lactobacillaceae	0	0	1.2771	0	0	0.0612455	0.469727	1
Streptococcaceae	54.5655	65.9563	88.7766	47.9676	61.0517	75.0443	0.0737758	1
Lachnospiraceae	0	0	0.0333526	0.0246792	0.111328	0.278748	0.000106812	0.00160217
Veillonellaceae	3.4342	27.1651	42.7832	6.79831	13.9883	27.2251	0.137489	1
Proteobacteria
Pasteurellaceae	0	0	0.0269203	0.297546	0.797255	2.29004	0.00428486	0.0642729
