# Supplementary material for: From Mouth to Model: Combining in vivo and in vitro Oral Biofilm Growth
Source: Front Microbiol. 2016 Sep 21;7:1448. doi: 10.3389/fmicb.2016.01448 (PMC5030783; doi:10.3389/fmicb.2016.01448)
Supplement: Supplementary Table 4 — Statistical analysis on genus level. A p < 0.05 was considered significant after Bonferroni correction. [file Table4.xlsx]

## Sheet: Genus_final
Supplementary table 4: Statistical analysis on genus level. A p<0.05 was considered significant after Bonferroni correction.
Taxon: Bacteriae		T0 [%]			T3 [%]		Wilcoxon signed-rank test	Wilcoxon signed-rank test (Bonferroni corr.)
Phylum/Genus	25th	Median	75th	25th	Median	75th	p-value#	p-value adj.##
Other
Other	0.702455	1.07019	1.28247	1.32075	1.63265	1.93356	0.000292778	0.00497723
Actinobacteria
Actinomyces	0	0.0364039	0.127247	0.0645995	0.29838	0.966184	0.00120926	0.0205574
Rothia	0	0	0.0468686	0	0.13369	0.320342	0.00050354	0.00856018
Bacteroidetes
Prevotella	0	0.0143843	0.218255	0.149925	1.02222	2.44098	0.000335693	0.00570679
Firmicutes
Other (Bacilli)	0	0.0134626	0.0574167	0	0.0369686	0.0966184	0.705719	1
Staphylococcus	0	0.0143843	0.123665	0	0.0690131	0.169348	0.547668	1
(Gemellaceae)	0	0	0.0708275	0.115875	0.767263	1.2405	0.00532913	0.0905952
(Lactobacillales)	0	0	0.0395021	0	0.120048	1.49758	0.00427246	0.0726318
Granulicatella	0.0873377	0.227679	0.369069	0.642123	1.58651	2.27743	0.000197411	0.00335598
Lactobacillus	0	0	0.181189	0	0	0.0393236	0.700195	1
Other (Streptococcaceae)	0	0.0384638	0.125186	0	0.10352	0.193798	0.768005	1
(Streptococcaceae)	0.0443133	0.103417	0.225538	0.117971	0.367347	0.694074	0.004879	0.082943
Streptococcus	53.417	61.9551	88.3834	48.4357	60.8289	73.9741	0.0546932	0.929785
Other (Lachnospiraceae)	0	0	0.00802311	0	0	0.106781	0.00341797	0.0581055
Dialister	0	0	0.0353507	0	0	0.040016	0.240234	1
Veillonella	3.4342	27.146	42.7832	6.69231	13.3808	27.0499	0.157134	1
Proteobacteria
Haemophilus	0	0	0.0269203	0.311111	0.839793	2.38095	0.000482559	0.00820351
